# Supplementary material for: A Novel Sweetpotato WRKY Transcription Factor, IbWRKY2, Positively Regulates Drought and Salt Tolerance in Transgenic Arabidopsis
Source: Biomolecules. 2020 Mar 27;10(4):506. doi: 10.3390/biom10040506 (PMC7226164; doi:10.3390/biom10040506)
Supplement: Supplementary file 1 [file biomolecules-10-00506-s001.zip]

Archive with 5 entries (5 files):
- figureS1.pdf
- figureS2.pdf
- figureS3.pdf
- figureS4.pdf
- WRKY2-Supplementary material.pdf
